# Supplementary material for: Quantification of peri-aortic root fat from non-contrast ECG-gated cardiac computed tomography
Source: Data Brief. 2015 Nov 19;5:995–8. doi: 10.1016/j.dib.2015.11.022 (PMC4689113; doi:10.1016/j.dib.2015.11.022)
Supplement: Supplementary file 1 — Supplementary material [file mmc1.zip]

Archive with 15 entries (15 files):
- coi_disclosure-Jing.pdf
- coi_disclosure-Kuo.pdf
- coi_disclosure-Lee.pdf
- coi_disclosure-Liu.pdf
- coi_disclosure-Longenecker.pdf
- coi_disclosure-Tung.pdf
- coi_disclosure-Yang.pdf
- coi_disclosure-Yun.pdf
- coi_disclosure-Chang.pdf
- coi_disclosure-Cury.pdf
- coi_disclosure-Greta.pdf
- coi_disclosure-Hiram.pdf
- coi_disclosure-Hou.pdf
- coi_disclosure-Hung.pdf
- coi_disclosure-Hung-I.pdf
